# Supplementary material for: Co-occurrence probabilities between mosquito vectors of West Nile and Eastern equine encephalitis viruses using Markov Random Fields (MRFcov)
Source: Parasit Vectors. 2023 Jan 10;16:10. doi: 10.1186/s13071-022-05530-1 (PMC9830877; doi:10.1186/s13071-022-05530-1)
Supplement: Supplementary file 2 — Additional file 2: Table S1. Key coefficient values derived from 500 bootstrap replicates for models run with environmental covariates measured within a 5-km distance from trap locations. SpName is the mosquito species response variable, Variable is the explanatory variable and rows with two variables separated by an "_" indicate conditional dependence. Rel_importance represents the relative importance of the Variable on the log abundance of the SpName count out of all combinations of variables for the individual SpName. Lower is the lower 10% confidence level, Mean_coef is the mean coefficient value and Upper is the upper 90% confidence value. Rows with NA values indicate that the log abundances SpName did not demonstrate dependence on another variable (species or environmental variable) included in the data set. [file 13071_2022_5530_MOESM2_ESM.xlsx]

## Sheet: All coefs
Table S1: Key coefficient values derived from500 bootstrap replicates for models run with environmental covariates measured within a 5Km distance from trap locations; SpName is the mosquito species response variable; Variable is the explanatory variable and rows with two variables separated by an "_" indicate conditional dependence; Rel_importance represents the relative importance of the Variabl…
SpName	Variable	Rel. importance	5% Quantile	Mean coef.	95% Quantile
Aedes aegyptia (Turell et al. 2001)	Mansonia titillansaꓑ (Unlu et al. 2010)	0.32	-0.044	-0.044	-0.044
Aedes aegyptia (Turell et al. 2001)	Bio9 (Mean Temperature of Driest Quarter)	0.68	0.064	0.064	0.064
Ae. albopictus (Turell et al.1994, 2001)	Uranotaenia lowiiaꓑ (Unlu et al. 2010)	0.512	0.145	0.145	0.145
Ae. albopictus (Turell et al.1994, 2001)	Psorophora ferox	0.488	0.141	0.141	0.141
Ae. sollicitansa (CDC 2009)	None	None	None	None	None
Ae. atlanticusa (Goodsey et al 2013, Baqar et al. 1993)	Ae. infirmatusb	0.944	0.459	0.459	0.459
Ae. infirmatusb (Wellings et al.1972, Cupp et al. 2003, Hassan et al. 2003, Vaidyanathan et al.1997, Florida Department of Health 2010)	Ur. lowiiaꓑ	0.019	0.076	0.076	0.076
Ae. infirmatusb (Wellings et al.1972, Cupp et al. 2003, Hassan et al. 2003, Vaidyanathan et al.1997, Florida Department of Health 2010)	Psorophora ferox	0.096	0.169	0.169	0.169
Ae. infirmatusb (Wellings et al.1972, Cupp et al. 2003, Hassan et al. 2003, Vaidyanathan et al.1997, Florida Department of Health 2010)	Anopheles cruciansa	0.151	0.212	0.212	0.212
Ae. infirmatusb (Wellings et al.1972, Cupp et al. 2003, Hassan et al. 2003, Vaidyanathan et al.1997, Florida Department of Health 2010)	Ae. fulvus pallensa	0.996	-0.059	-0.059	-0.059
Aedes taeniorhynchusa (Turell et al. 2001)	Culex iolambdis	0.057	0.106	0.108	0.11
Aedes taeniorhynchusa (Turell et al. 2001)	Ae. atlanticusa	0.019	-0.066	-0.062	-0.059
Aedes taeniorhynchusa (Turell et al. 2001)	Bio2 (Mean Diurnal Range)	0.903	-0.43	-0.43	-0.429
Ae. vexans s.l.c (Turell et al. 2001 and 2005)	Ae. infirmatusb	0.07	0.042	0.047	0.12
Ae. vexans s.l.c (Turell et al. 2001 and 2005)	Cx. nigripalpus	0.545	0.131	0.132	0.157
Ae. vexans s.l.c (Turell et al. 2001 and 2005)	Bio9 (Mean Temperature of Driest Quarter)	0.382	-0.166	-0.11	-0.11
Ae. triseriatusa (Hubalek et al 2014)	None	None	None	None	None
Anopheles cruciansa (Gubler et al. 2007, Mackay 2007)	Cx. erraticusb	0.613	0.391	0.391	0.391
Anopheles cruciansa (Gubler et al. 2007, Mackay 2007)	Ae. infirmatusb	0.182	0.212	0.212	0.212
Anopheles cruciansa (Gubler et al. 2007, Mackay 2007)	Cx. nigripalpusa (Sardelis et al. 2001)	0.077	0.138	0.138	0.138
Anopheles cruciansa (Gubler et al. 2007, Mackay 2007)	An. quadrimaculatusb	0.549	0.127	0.127	0.127
Anopheles cruciansa (Gubler et al. 2007, Mackay 2007)	Mn. titillans	0.041	0.1	0.1	0.1
An. quadrimaculatusb (Vaidyanathan et al.1997)	Cx. erraticusb (Bingham et al. 2016)	0.166	0.07	0.07	0.07
An. quadrimaculatusb (Vaidyanathan et al.1997)	Coquillettidia perturbansc (Sardelis et al. 2001, Vaidyanathan et al.1997)	0.124	0.06	0.06	0.006
An. quadrimaculatusb (Vaidyanathan et al.1997)	Cx. nigripalpusa	0.113	0.058	0.058	0.058
An. quadrimaculatusb (Vaidyanathan et al.1997)	Ur. lowiiaꓑ	0.043	0.035	0.035	0.035
Coquillettidia perturbansc (Sardelis et al. 2001) (Vaidyanathan et al.1997)	Ma. dyarii	0.47	0.17	0.17	0.17
Coquillettidia perturbansc (Sardelis et al. 2001) (Vaidyanathan et al.1997)	Cx. erraticusb	0.163	0.1	0.1	0.1
Coquillettidia perturbansc (Sardelis et al. 2001) (Vaidyanathan et al.1997)	An. quadrimaculatus b	0.06	0.06	0.06	0.06
Cq. perturbansa	Cropland_Mn. Dyarii	0.286	0.132	0.132	0.132
Culex coronatora (Alto et al. 2014)	Ps. ferox	0.593	0.177	0.177	0.177
Culex coronatora (Alto et al. 2014)	developed	0.027	0.038	0.038	0.038
Culex coronatora (Alto et al. 2014)	Woody wetland_An. cruciansa	0.053	-0.053	-0.053	-0.053
Cx. erraticusb (Bingham et al. 2016)	Ma. titillansaꓑ	0.116	0.171	0.171	0.171
Cx. nigripalpusa (Sardelis et al. 2001)	Ps. columbiae	0.175	0.146	0.146	0.147
Cx. nigripalpusa (Sardelis et al. 2001)	An. cruciansa	0.155	0.138	0.138	0.138
Cx. nigripalpusa (Sardelis et al. 2001)	Cx. erraticusb	0.443	0.232	0.232	0.232
Cx. nigripalpusa (Sardelis et al. 2001)	Ae. vexans s.l. c	0.142	0.131	0.132	0.157
Cx. nigripalpusa (Sardelis et al. 2001)	Herbaceous wetland_Ae. taenorhynchusa	0.026	-0.056	-0.056	-0.056
Cx. quinquefasciatusa (Sardelis et al. 2001)	Cx. coronatora	0.381	0.129	0.129	0.129
Cx. restuansa (Ebel, et al. 2005)	Cx. quinquefasciatusa (Sardelis et al. 2001)	1	0.164	0.164	0.164
Culiseta melanurab (Vaidyanathan et al.1997, Andreadis et al. 1998)	Bio9 (Mean Temperature of Driest Quarter)	0.303	-0.035	-0.035	-0.035
Culiseta melanurab (Vaidyanathan et al.1997, Andreadis et al. 1998)	Bio15 (Precipitation Seasonality)	0.446	0.042	0.042	0.042
Culiseta melanurab (Vaidyanathan et al.1997, Andreadis et al. 1998)	Woody wetland	0.226	0.03	0.03	0.03
An. atropos	bio17_Culex.iolambdis	0.800828	-0.124574	-0.124574	-0.124574
An. atropos	Culex.iolambdis	0.107142	0.0455655	0.0455655	0.0455655
An. atropos	bio17	0.0920295	-0.0422299	-0.0422299	-0.0422299
An. barberi	None	None	None	None	None
Cs. innornata	None	None	None	None	None
Cx. iolambdis	Aedes.taeniorhynchus	0.398321	0.10596	0.107926	0.108992
Ma. dyarii	Mansonia.titillans	0.816134	0.454569	0.454569	0.454569
Ma. dyarii	Coquillettidia.perturbans	0.113411	0.169452	0.169452	0.169452
Ma. dyarii	cropland_Coquillettidia.perturbans	0.0689761	0.13215	0.13215	0.13215
Ma. titillans	Culex.erraticus	0.102536	0.170743	0.170743	0.170743
Ma. titillans	Psorophora.columbiae	0.101773	0.1697	0.170107	0.171549
Ma. titillans	Anopheles.crucians	0.0354523	0.100398	0.100398	0.100398
Ps. ciliata	Psorophora.columbiae	0.917826	0.292425	0.293059	0.293237
Ps. ciliata	bio15_Mansonia.titillans	0.0542427	-0.0712434	-0.0712434	-0.0712434
Ps. ciliata	Mansonia.titillans	0.01934	0.0425405	0.0425405	0.0425405
Ps. columbiae	cropland	0.173967	0.186345	0.187522	0.187854
Ps. columbiae	developed	0.147644	-0.177145	-0.172754	-0.171515
Ps. columbiae	Mansonia.titillans	0.143154	0.1697	0.170107	0.171549
Ps. columbiae	Culex.nigripalpus	0.105666	0.145826	0.146146	0.147259
Ps. ferox	Culex.coronator	0.374889	0.17682	0.17682	0.17682
Ps. ferox	Aedes.infirmatus	0.342542	0.169019	0.169019	0.169019
Ps. ferox	Aedes.albopictus	0.23932	0.141276	0.141276	0.141276
Ps. ferox	developed_Aedes.infirmatus	0.0167491	0.0373745	0.0373745	0.0373745
Ps. ferox	Culex.nigripalpus	0.010261	0.0296688	0.0292531	0.0296688
Ps. howardii	Aedes.atlanticus.tormentor.morphological.group	0.983966	0.0790939	0.0790939	0.0790939
Ps. howardii	bio5_Aedes.atlanticus.tormentor.morphological.group	0.016034	0.0100966	0.0100966	0.0100966
Ur. lowii	Aedes.albopictus	0.201533	0.144678	0.144678	0.144678
Ur. lowii	Aedes.infirmatus	0.0550772	0.0756336	0.0756336	0.0756336
Ur. lowii	Anopheles.quadrimaculatus	0.0120726	0.0354102	0.0354102	0.0354102
Ur. sapphirina	Uranotaenia.lowii	0.979125	0.274712	0.274712	0.274712
