# Supplementary material for: Co-occurrence probabilities between mosquito vectors of West Nile and Eastern equine encephalitis viruses using Markov Random Fields (MRFcov)
Source: Parasit Vectors. 2023 Jan 10;16:10. doi: 10.1186/s13071-022-05530-1 (PMC9830877; doi:10.1186/s13071-022-05530-1)
Supplement: Supplementary file 3 — Additional file 3: Table S2. Key coefficient values derived from 500 bootstrap replicates for models run with environmental covariates measured within a 10-km distance from trap locations. SpName is the mosquito species response variable, Variable is the explanatory variable and rows with two variables separated by an "_" indicate conditional dependence. Rel_importance represents the relative importance of the Variable on the log abundance of the SpName count out of all combinations of variables for the individual SpName. Lower is the lower 10% confidence level, Mean_coef is the mean coefficient value and Upper is the upper 90% confidence value. Rows with NA values indicate that the log abundances SpName did not demonstrate dependence on another variable (species or environmental variable) included in the data set. [file 13071_2022_5530_MOESM3_ESM.xlsx]

## Sheet: All_Coef_10k
Table S2: Key coefficient values derived from 500 bootstrap replicates for models run with environmental covariates measured within a 10Km distance from trap locations; SpName is the mosquito species response variable; Variable is the explanatory variable and rows with two variables separated by an "_" indicate conditional dependence; Rel_importance represents the relative importance of the Varia…
SpName	Variable	Rel_importance	Lower	Mean_coef	Upper
Aedes aegypti	bio9	0.739192	0.074171	0.045017	0.074171
Aedes aegypti	Psorophora.columbiae	0.0364776	0	-0.0100003	0
Aedes aegypti	Anopheles.crucians	0.0317997	0	-0.00933705	0
Aedes aegypti	Aedes.albopictus	0.0139602	0	0.00618649	0
Aedes aegypti	herbaceous_wetland	0.0389349	-0.0605606	-0.0103316	-0.0605606
Aedes albopictus	Psorophora.ferox	0.549069	0.18833	0.11087	0.18833
Aedes albopictus	Uranotaenia.lowii	0.333981	0.14304	0.0864692	0.14304
Aedes albopictus	Aedes.triseriatus	0.0142532	0.0582603	0.0178631	0.0582603
Aedes albopictus	herbaceous_wetland_Culex.restuans	0.0209015	0.0292874	0.0216316	0.0292874
Aedes albopictus	bio15_Culex.restuans	0.0169521	0	-0.019481	0
Aedes fulvus pallens	None	None	None	None	None
Aedes atlanticus	Aedes.infirmatus	0.994268	0	0.502983	0
Aedes infirmatus	Aedes atlanticus tormentor	0.825498	0.266222	0.502983	0.266222
Aedes infirmatus	Anopheles.crucians	0.086434	0.232108	0.162756	0.232108
Aedes infirmatus	Psorophora.ferox	0.039396	0.123113	0.109881	0.21219
Aedes infirmatus	Aedes.vexans.sensu.lato	0.0287073	0.0705157	0.0937975	0.0705157
Aedes infirmatus	Uranotaenia.lowii	0.0112386	0.0582603	0.0586884	0.0582603
Aedes sollicitans	Anopheles.barberi	0.302062	0	0.0103424	0
Aedes sollicitans	Anopheles.atropos	0.131376	0	0.00682077	0
Aedes sollicitans	Psorophora.howardii	0.0274179	0	0.00311596	0
Aedes sollicitans	bio17_Aedes.triseriatus	0.087925	0	-0.00557996	0
Aedes sollicitans	bio15_Anopheles.atropos	0.0718728	0	-0.00504495	0
Aedes sollicitans	developed_Aedes.aegypti	0.0604772	0	-0.00462775	0
Aedes sollicitans	bio9_Aedes.triseriatus	0.0307559	0	0.00330019	0
Aedes sollicitans	bio2	0.0292813	0	-0.0032201	0
Aedes sollicitans	bio15_Aedes.triseriatus	0.0261759	0	-0.00304457	0
Aedes sollicitans	herbaceous_wetland_Aedes.triseriatus	0.0209232	0	-0.002722	0
Aedes sollicitans	developed_Anopheles.barberi	0.018233	0	-0.00254099	0
Aedes taeniorhynchus	Culex.iolambdis	0.143736	-0.186162	0.0948021	-0.186162
Aedes taeniorhynchus	bio2	0.605539	-0.101418	-0.194583	-0.101418
Aedes taeniorhynchus	bio17	0.23156	0.0495685	-0.120328	0.0495685
Aedes triseriatus	Aedes.albopictus	0.514176	0.0495954	0.0178631	0.0495954
Aedes triseriatus	Aedes.sollicitans	0.0726097	0.0292874	0.00671272	0.0292874
Aedes triseriatus	bio17_Aedes.sollicitans	0.0501717	0.0137729	-0.00557996	0.0137729
Aedes triseriatus	bio9_Aedes.sollicitans	0.0175499	0	0.00330019	0
Aedes triseriatus	bio15_Culex.iolambdis	0.0170982	0	-0.00325744	0
Aedes triseriatus	bio15_Aedes.sollicitans	0.0149365	0	-0.00304457	0
Aedes triseriatus	developed_Aedes.albopictus	0.0139012	0	0.00293715	0
Aedes triseriatus	herbaceous_wetland_Aedes.sollicitans	0.0119392	0	-0.002722	0
Aedes triseriatus	bio17_Anopheles.atropos	0.0102688	0	-0.00252442	0
Aedes vexans sensu lato	Aedes.infirmatus	0.393977	0.123113	0.0937975	0.21219
Aedes vexans sensu lato	Culex.nigripalpus	0.258516	-0.201844	0.0759801	-0.130624
Aedes vexans sensu lato	Culex.quinquefasciatus	0.0195138	0.103546	0.020875	0.139106
Anopheles atropos	bio17_Culex iolambdis	0.953779	-0.206992	-0.206992	-0.206992
Anopheles atropos	Culex iolambdis	0.045574	0.0452468	0.0452468	0.0452468
Anopheles barberi	None	None	None	None	None
Anopheles crucians	Culex.erraticus	0.683431	0.39634	0.378632	0.39634
Anopheles crucians	Aedes.infirmatus	0.12628	0.266222	0.162756	0.266222
Anopheles crucians	Anopheles.quadrimaculatus	0.0887115	0.177412	0.136414	0.18348
Anopheles crucians	Culex.nigripalpus	0.0714753	0.142599	0.122447	0.142599
Anopheles quadrimaculatus	Anopheles.crucians	0.61101	0.142599	0.136414	0.142599
Anopheles quadrimaculatus	Culex.erraticus	0.14309	0.0704738	0.0660147	0.0704738
Anopheles quadrimaculatus	Culex.nigripalpus	0.0871493	0.02559	0.0515191	0.02559
Coquillettidia perturbans	Mansonia.dyari	0.412001	0.167883	0.118538	0.167883
Coquillettidia perturbans	Culex.erraticus	0.255678	0.110734	0.0933804	0.110734
Coquillettidia perturbans	Anopheles.quadrimaculatus	0.0702278	0.0774171	0.04894	0.0774171
Coquillettidia perturbans	Mansonia.titillans	0.0317188	0	0.0328903	0
Coquillettidia perturbans	Uranotaenia.sapphirina	0.0216157	0.0464035	0.0271515	0.0464035
Coquillettidia perturbans	cropland_Mansonia.dyari	0.158849	0	0.073604	0
Coquillettidia perturbans	woody_wetland_Uranotaenia.sapphirina	0.0110017	0.0343859	0.0193704	0.0343859
Culex coronator	Psorophora.ferox	0.524163	0.185343	0.143074	0.185343
Culex coronator	Culex.quinquefasciatus	0.354441	0.132625	0.117652	0.136011
Culex coronator	Anopheles.crucians	0.0338574	0.110734	0.0363625	0.110734
Culex coronator	Psorophora.ciliata	0.019963	0.0704738	-0.0279215	0.0704738
Culex coronator	developed	0.0209343	0	0.0285927	0
Culex coronator	cropland_Culex.quinquefasciatus	0.0166173	0	0.0254746	0
Culex coronator	bio17_Culex.quinquefasciatus	0.0106412	0	-0.0203855	0
Culex erraticus	Anopheles.crucians	0.566019	0.39634	0.378632	0.39634
Culex erraticus	Culex.nigripalpus	0.192464	0.221408	0.220788	0.22869
Culex erraticus	Mansonia.titillans	0.18498	0.165881	0.216454	0.165881
Culex iolambdis	bio17_Anopheles atropos	0.892603	-0.206992	-0.206992	-0.206992
Culex iolambdis	Aedes taeniorhynchus	0.0511875	0.0495685	0.0495685	0.0495685
Culex iolambdis	Anopheles atropos	0.0426509	0.0452468	0.0452468	0.0452468
Culex iolambdis	bio17_Aedes taeniorhynchus	0.013556	-0.0255088	-0.0255088	-0.0255088
Culex nigripalpus	Culex.erraticus	0.469506	0.221408	0.220788	0.22869
Culex nigripalpus	Psorophora.columbiae	0.209497	0.177412	0.147484	0.18348
Culex nigripalpus	Anopheles.crucians	0.144406	0.134026	0.122447	0.13887
Culex nigripalpus	Aedes.vexans.sensu.lato	0.0556016	0.103546	0.0759801	0.139106
Culex nigripalpus	developed	0.0667196	-0.114439	-0.0832306	-0.110076
Culex quinquefasciatus	Culex.coronator	0.838523	0.140876	0.117652	0.145164
Culex quinquefasciatus	Culex.restuans	0.033759	0.132625	0.0236067	0.136011
Culex quinquefasciatus	Aedes.vexans.sensu.lato	0.0263982	0.0483781	0.020875	0.0506473
Culex quinquefasciatus	bio5	0.0164144	0	0.0164609	0
Culex quinquefasciatus	cropland_Culex.coronator	0.0393127	0	0.0254746	0
Culex quinquefasciatus	bio17_Culex.coronator	0.0251746	0.140876	-0.0203855	0.145164
Culex restuans	Culex.quinquefasciatus	0.343405	0	0.0236067	0
Culex restuans	Aedes.albopictus	0.0448011	0	0.0085266	0
Culex restuans	herbaceous_wetland_Aedes.albopictus	0.288347	0	0.0216316	0
Culex restuans	bio15_Aedes.albopictus	0.233863	0	-0.019481	0
Culex restuans	bio17_Aedes.albopictus	0.0237091	0	0.00620282	0
Culex restuans	herbaceous_wetland_Culex.quinquefasciatus	0.0151238	0	0.00495406	0
Culex restuans	herbaceous_wetland	0.0137289	0	0.00472007	0
Culex restuans	bio5_Aedes.albopictus	0.0136664	0	0.00470933	0
Culex restuans	bio15_Culex.quinquefasciatus	0.0112229	0	-0.0042676	0
Culiseta inornata	Aedes.vexans.sensu.lato	0.62949	0.0678485	0.00335585	0.0678485
Culiseta inornata	Aedes.atlanticus.tormentor.morphological.group	0.22126	0.0493386	0.00198957	0.0493386
Culiseta inornata	bio15_Aedes.vexans.sensu.lato	0.090714	0	0.00127393	0
Culiseta inornata	bio15_Uranotaenia.lowii	0.0238185	0	0.000652778	0
Culiseta inornata	bio15_Aedes.atlanticus.tormentor.morphological.group	0.0142982	0	0.000505765	0
Culiseta inornata	herbaceous_wetland_Aedes.atlanticus.tormentor.morphological.group	0.0102864	0	0.000428983	0
Culiseta melanura	Aedes.albopictus	0.0206927	0	0.00306645	0
Culiseta melanura	Psorophora.ferox	0.0143143	0	0.00255043	0
Culiseta melanura	bio15	0.328179	0	0.0122119	0
Culiseta melanura	cropland	0.0830483	0	0.00614318	0
Culiseta melanura	woody_wetland	0.0138171	0	0.00250574	0
Culiseta melanura	cropland_Aedes.albopictus	0.390394	0	0.0133192	0
Culiseta melanura	bio15_Aedes.albopictus	0.074533	0	0.00581972	0
Culiseta melanura	bio5_Aedes.albopictus	0.0285269	0	-0.00360044	0
Culiseta melanura	developed_Anopheles.quadrimaculatus	0.019344	0	0.00296483	0
Mansonia dyari	Mansonia titillans	0.872534	0.48442	0.48442	0.48442
Mansonia dyari	Coquillettidia perturbans	0.104798	0.167883	0.167883	0.167883
Mansonia dyari	cropland_Coquillettidia perturbans	0.022285	0.0774171	0.0774171	0.0774171
Mansonia titillans	Mansonia dyari	0.767312	0.48442	0.48442	0.48442
Mansonia titillans	Culex erraticus	0.0899754	0.165881	0.165881	0.165881
Mansonia titillans	Psorophora columbiae	0.0512527	0.124533	0.125197	0.126832
Mansonia titillans	Anopheles crucians	0.0286777	0.09365	0.09365	0.09365
Mansonia titillans	Psorophora ciliata	0.0276631	0.0919785	0.0919785	0.0919785
Mansonia titillans	bio15_Psorophora ciliata	0.0153734	-0.0685678	-0.0685678	-0.0685678
Mansonia titillans	Aedes aegypti	0.0119925	-0.0605606	-0.0605606	-0.0605606
Psorophora ciliata	Psorophora columbiae	0.874284	0.309195	0.309603	0.309762
Psorophora ciliata	Mansonia titillans	0.0771642	0.0919785	0.0919785	0.0919785
Psorophora ciliata	bio15_Mansonia titillans	0.0428828	-0.0685678	-0.0685678	-0.0685678
Psorophora columbiae	Psorophora ciliata	0.491422	0.309195	0.309603	0.309762
Psorophora columbiae	cropland	0.219692	0.206725	0.207007	0.2077
Psorophora columbiae	developed	0.113613	-0.150009	-0.148865	-0.148446
Psorophora columbiae	Culex nigripalpus	0.094029	0.134026	0.135428	0.13887
Psorophora columbiae	Mansonia titillans	0.0803587	0.124533	0.125197	0.126832
Psorophora ferox	Aedes infirmatus	0.380065	0.232108	0.232108	0.232108
Psorophora ferox	Aedes albopictus	0.250215	0.18833	0.18833	0.18833
Psorophora ferox	Culex coronator	0.242343	0.185343	0.185343	0.185343
Psorophora ferox	cropland_Uranotaenia sapphirina	0.0706022	0.100039	0.100039	0.100039
Psorophora ferox	bio9_Aedes infirmatus	0.0350791	0.0705157	0.0705157	0.0705157
Psorophora howardii	Aedes infirmatus	1	0.0078872	0.0078872	0.0078872
Uranotaenia lowii	Uranotaenia sapphirina	0.553342	0.242611	0.242611	0.242611
Uranotaenia lowii	Aedes albopictus	0.192349	0.14304	0.14304	0.14304
Uranotaenia lowii	woody_wetland_Uranotaenia sapphirina	0.116511	0.111326	0.111326	0.111326
Uranotaenia lowii	bio17_Uranotaenia sapphirina	0.0576417	-0.0783036	-0.0783036	-0.0783036
Uranotaenia lowii	Aedes infirmatus	0.0269958	0.0535872	0.0535872	0.0535872
Uranotaenia lowii	bio15_Uranotaenia sapphirina	0.0240948	0.0506261	0.0506261	0.0506261
Uranotaenia lowii	bio9_Culex nigripalpus	0.0116065	0.0342348	0.035137	0.0408071
Uranotaenia sapphirina	Uranotaenia lowii	0.612286	0.242611	0.242611	0.242611
Uranotaenia sapphirina	woody_wetland_Uranotaenia lowii	0.128922	0.111326	0.111326	0.111326
Uranotaenia sapphirina	cropland_Psorophora ferox	0.104106	0.100039	0.100039	0.100039
Uranotaenia sapphirina	bio17_Uranotaenia lowii	0.0637819	-0.0783036	-0.0783036	-0.0783036
Uranotaenia sapphirina	bio15_Uranotaenia lowii	0.0266614	0.0506261	0.0506261	0.0506261
Uranotaenia sapphirina	woody_wetland_Coquillettidia perturbans	0.0223994	0.0464035	0.0464035	0.0464035
Uranotaenia sapphirina	Culex erraticus	0.0154156	0.0384958	0.0384958	0.0384958
